# Supplementary material for: Synthesis of Biotinylated PAMAM G3 Dendrimers Substituted with R-Glycidol and Celecoxib/Simvastatin as Repurposed Drugs and Evaluation of Their Increased Additive Cytotoxicity for Cancer Cell Lines
Source: Cancers (Basel). 2022 Jan 29;14(3):714. doi: 10.3390/cancers14030714 (PMC8833738; doi:10.3390/cancers14030714)
Supplement: Supplementary file 1 [file cancers-14-00714-s001.zip]

Archive with 1 entries (1 files):
- cancers-1547731-supplementary.pdf
